# Supplementary material for: The Effects of a Mediterranean Diet on Metabolic Hormones and Cytokines in Amyotrophic Lateral Sclerosis Patients: A Prospective Interventional Study
Source: Nutrients. 2025 Apr 25;17(9):1437. doi: 10.3390/nu17091437 (PMC12073196; doi:10.3390/nu17091437)
Supplement: Supplementary file 1 [file nutrients-17-01437-s001.zip]

Archive with 1 entries (1 files):
- nutrients-3572325-supplementary.pdf
